# Supplementary material for: The impact of COVID-19 on households´ income in the EU
Source: J Econ Inequal. 2021 Jun 1;19(3):413–31. doi: 10.1007/s10888-021-09485-8 (PMC8167381; doi:10.1007/s10888-021-09485-8)
Supplement: Supplementary file 2 — (XLSX 143 kb) [file 10888_2021_9485_MOESM2_ESM.xlsx]

## Sheet: AT
Amount: 29 bln euro (10 bln revenues; 19 bln spending)
Source: Stability Programme 2020, Tables 8 and 9
Table 8: Country-specific information - COVID-costs
	2020
	in m €
COVID-19 Crisis Management Fund (budgetary authorisation)	28000
Emergency aid (e.g. Hardship fund)	4000
CORONA Relief Fund (direct subsidies to companies and short-time labour)	15000
Guarantees	9000
Revenue shortfalls and tax deferrals	10000
Positions may not sum up due to rounding errors.
Source: BMF
Table 9: COVID-expenditure measures
	2020
	in m €
Compensation of employees	10
Personnel expenditure & surveillance measures at state police departments	10
Intermediate consumption	1346
Procurement of medical products (and appliances)	1222
Laptops for distance learning	5
Information campaigns	21
Repatriation flights	25
Hardship fund for cancellation of school events	13
Austrian Health Fund (ÖGK)	60
Subsidies	16200
CORONA Relief Fund: direct subsidies to companies	7200
Short-time labour	7000
Subsidies related to the emergency aid:	2000
Hardship case fund (part of 2 bilollion fund)	1600
Reimbursement of wage costs of risk-groups and of employees with care responsibilities	303
Clinical research	25
Increase press subsidies	16
Transport services contracts with private railways	7
Start-up package (aws Start-up relief fund)	50
Social benefits	244
Endowment long-term care fund	100
Testing costs of the states	9
Endowment social insurance fund for artists	5
Social Assistance (temporary top-up to unemployment benefit)	80
Subsidy child poverty	50
Other current transfers	400
Hardship case fund subsidies to associations, NGOs	400
Capital transfers	800
Grants to big transportation companies	800
Total expenditure measures	19000
in % of GDP	5
Positions may not sum up due to rounding errors.
Source: BMF

## Sheet: BE
Amount: 6.564 bln euro
Source: National Reform Programme 2020, Table 1
Table 1. Key socio-economic responses with budgetary implications to the COVID-19 pandemic
Liste des mesures	Description	État d’avancemnet de l’adoption	Code SEC	Impact budgétaire (En mio)
				2020	2021
Fédéral
Chômage temporaire	Le chômage temporaire est automatique, étendu et renforcé. Le taux de référence est augmenté de 65% à 70. En outre, l'ONEM verse un montant d'environ 5,63 € par jour de chômage.En plus du coût de l'augmentation du taux de référence et de la prime supplémentaire, il y a un effet volume de 3 626,4 millions	Publication d'un AR au moniteur belge le 30 mars 2020	D.6212	611,3
Droit de passerelle	Revenu de remplacement pour les travailleurs indépendants qui sont contraints par le gouvernement d’interrompre leur activité, ou pour ceux qui ne sont pas obligés de fermer mais qui sont toutefois contraints de le faire pendant une période d’au moins 7 jours civils consécutifs.	Publication d'une nouvelle loi au Moniteur belge le 23 mars 2020	D.6212	1.085,6
Report des cotisations sociales des employeurs	Un report de paiement d’un an pour les deux premiers trimestres de 2020.	Projet d’AR		Pas d’impact SEC
Report de paiement des cotisations sociales des travailleurs indépendants	LUn report de paiement d'un an. La mesure vaut pour les cotisations provisoires des premier et deuxième trimestres de 2020 et pour les cotisations de régularisation des trimestres de 2018 qui arrivent à échéance les 31 mars 2020, 30 juin 2020 et 30 septembre 2020.	Projet d’AR		Pas d’impact SEC
Diminution des cotisations sociales des travailleurs indépendants	Les travailleurs indépendants dont les revenus sont inférieurs au montant servant de base au calcul de leur cotisation peuvent demander une réduction de la cotisation.			Pas d’impact SEC
Report de paiement à l’ONSS	Un report de paiement à l’ONSS est accordé jusqu’au 15/12/2020. Pour certains secteurs, ce report est même accordé automatiquement (e.a. horeca, culturel, sportif et récréatif). Le report de paiement porte sur tous les paiements à partir du 20 mars 2020.	Project d'AR		Pas d’impact SEC
Report de paiement impôts fédéraux	La demande d'un plan de paiement doit être introduite pour le 30/06 au plus tard. Par ailleurs, les délais de paiement sont prolongés de 2 mois tant pour la TVA que pour le précompte professionnel, l’impôt des personnes physiques, l’impôt des sociétés et l’impôt des personnes morales.	Projet d'AR		Pas d’impact SEC
Provision pour les coûts liés au coronavirus	Provision fédérale pour couvrir des coûts supplémentaires (achat de matériel médical e ou de protection, rapatriement de citoyens belges, etc., etc.)	Publication au Moniteur belge de la loi du 23 mars 2020 ouvrant les crédits provisoires pour les mois d'avril, mai et juin 2020	P.2	1.000,0
Gel de la dégressivité pour les chômeurs	Cela signifie d’une part que le montant auquel le chômeur peut prétendre au 1er avril reste maintenu jusqu’au 30 juin et, d’autre part que les phases de dégressivité sont prolongées de la période pendant laquelle le chômeur prétend à des allocations entre le 1er avril et le 30 juin.	Proposition de loi	D.6212	31,0	13,0
Artistes	Gel temporaire de la dégressivité des allocations de chômage pour les artistes Augmentation du taux de remboursement de 60% à 65% pour les dockers et les marins-pêcheurs en "plein chômage". Assouplissement temporaire des conditions dans lesquelles les chômeurs peuvent être employés dans des secteurs vitaux, tout en conservant 75% de leurs prestations (du 01.02.2020 au 30.06.2020) La durée des all…		D.6212	6,0	10,0
			Total	2.733,9	23,0
Passifs implicites				Montant maximum des engagements conditionnels (En Mio)
Convention de garantie entre le gouvernement fédéral et le secteur financier	Le secteur financier s’engage à reporter le paiement des dettes jusqu’au 30 septembre 2020 pour les entreprises non financières, indépendants et emprunteurs hypothécaires viables ayant des problèmes de paiement. Le gouvernement fédéral activera un mécanisme de garantie (avec un montant de garantie de 50 milliards d’euros) pour tous les nouveaux crédits et lignes de crédit avec une durée maximale …	Projet d’AR		50
			Total	50
Vlaanderen
Dringende aankoop van mondmaskers & beschermend zorgmateriaal		Ingevoerd	P.2	22,0
Maatregelen met betrekking tot de gevolgen voor sociaal kwetsbare kinderen en jongeren		Ingevoerd		0,2
Schakelzorgcentra	De oprichting van schakelzorgcentra, dit zijn noodcentra die patiënten kunnen opvangen wanneer de ziekenhuizen overbelast dreigen te raken. Naargelang de nood kunnen in Vlaanderen tot 30 centra worden geopend.	In voorbereiding		4,6
Tijdelijke beheersondersteuning voor woonzorgcentra in het beleidsdomein Welzijn, Volksgezondheid en Gezin		Ingevoerd	D.621	1,0
Ministerieel besluit tot het toekennen van projectsubsidies aan de Federatie Tele-Onthaaldiensten, 4 CAW's (operatie '1712') en het Centrum ter Preventie van Zelfdoding.		Ingevoerd	D.3	0,3
Kinderopvang: Ontwerpbesluit van de Vlaamse regering tot bestrijding van de negatieve gevolgen van het Covid-19-virus voor de gezinnen en de organisatoren in de kinderopvang	Het inkomstenverlies van kinderdagverblijven waar minder kinderen aanwezig zijn, wordt gecompenseerd.	Ingevoerd	D.621	32,5
Ondersteuning van woonzorgcentra	Inkomenssteun voor woonzorgcentra waar de bezettingsgraad met 5% of meer daalt.	Ingevoerd	D.621	11,1
Steun voor personen met een handicap	Extra steun voor personen met een handicap: 8,5% extra contante uitbetaling	In voorbereiding	D.621	10,0
Ondersteuning van de geestelijke gezondheidszorg		In voorbereiding	D.621	18,2
Compensatiemaatregelen voor buitenschoolse opvang, de opvang van zieke kinderen en gezinsondersteuning	Compensatie voor inkomensverlies	Ingevoerd	D.621	10,3
Gezinszorg, Revalidatie, Geestelijke gezondheidszorg, Personen met een handicap, Dagopvang	Compensatie voor inkomensverlies	In voorbereiding	D.621	11,7
Dagopvang	Compensatie voor inkomensverlies	Ingevoerd	D.621	1,4
Permanentie en afsluitingsplan voor internaten		In voorbereiding	P.2	1,5
Verzorgings- en beschermingsmateriaal	Vergoeding residentiële zorg en gezinszorg voor de aankoop van verzorgings- en beschermingsmateriaal	In voorbereiding	P.2	32,1
Communicatiecampagne in het kader van de coronacrisis	Creatie en aankoop van mediaruimte voor sensibilisering	Ingevoerd	P.2	3,6
Hinderpremie	Ontwerpbesluit van de Vlaamse Regering tot toekenning van steun aan ondernemingen die verplicht moeten sluiten of exploitatiebeperkingen krijgen opgelegd ten gevolge van de maatregelen genomen door de Nationale Veiligheidsraad vanaf 12 maart 2020 inzake het coronavirus: De premie bedraagt €4.000 in geval van een volledige sluiting gedurende de eerste drie weken en € 160 per dag vanaf 6 april 2020.	Ingevoerd	D.3	922,0
Compensatiepremie	Ontwerpbesluit van de Vlaamse regering tot toekenning van steun aan ondernemingen die een omzetdaling hebben ten gevolge van de maatregelen genomen door de Nationale Veiligheidsraad vanaf 12 maart 2020 inzake het coronavirus: Een eenmalige compensatiepremie van € 3.000 wordt toegekend aan bedrijven en zelfstandigen die niet verplicht moeten sluiten, maar die hun omzet fors zien teruglopen (omzetv…	Ingevoerd	D.3	991,0
Coronanoodfonds (semi)overheidssector	Gesubsidieerde bedrijven zullen hun verliezen kunnen recupereren via een noodfonds (€ 200 miljoen) voor gesubsidieerde sectoren (cultuur, jeugd, media, sport, schoolreizen enz.) en specifieke sectoren (tuinbouw, segmenten van het toerisme, mobiliteit en openbare werken).	Ingevoerd		200,0
Vergoeding van de kosten voor elektriciteit, verwarming of waterverbruik voor de eerste maand van de tijdelijke werkloosheid als gevolg van de coronacrisis	De forfaitaire vergoeding is gebaseerd op een gemiddelde water- en energierekening van alle gezinnen. De vergoeding bedraagt € 202,68 per werknemer die als gevolg van de coronacrisis tijdelijk of deeltijds werkloos is geworden (minstens 1 dag).	Ingevoerd	D.63	160,0
Maatregelen om de continuïteit van kritieke diensten te waarborgen, de toeristische sector te ondersteunen en het herstel voor te bereiden		Ingevoerd	P.2	1,0
Uitbreiding van het toepassingsgebied van de stimuleringspremie met bedrijven die te maken krijgen met een daling in omzet, productie of bestellingen als gevolg van de coronavirusmaatregelen	Uitbreiding van de bestaande steunregeling voor deeltijds werk met bedrijven in moeilijkheden (vermindering van de productie met 20%) als gevolg van de coronacrisis.	Ingevoerd	D.621	14,0
Premie voor individuele beroepsopleiding (IBO)	Personen die een individuele beroepsopleiding (IBO) volgen, maar van wie de IBO-overeenkomst werd beëindigd als gevolg van de coronamaatregelen, kunnen rekenen op een premie van maximaal 70% van hun normale vergoeding. De premie wordt maandelijks toegekend.	Ingevoerd	D.621	1,3
Maatregelen voor de particuliere en sociale huurmarkt	Indien een sociale huurder of een van de personen van wie het inkomen in rekening wordt gebracht voor de berekening van de huurprijs tijdelijk werkloos is door overmacht (omwille van het coronavirus), moet de sociale verhuurder de huurprijs herzien naargelang het huidige verminderde inkomen. De Vlaamse Maatschappij voor Sociaal Wonen (VMSW) en het Vlaams Woningfonds kunnen de kredietnemer (bijzon…	Ingevoerd	D.621	1,5
Maatregelen voor gemeenschapswerk als gevolg van het coronavirus	Een maandelijkse toelage voor bepaalde wijk-werkers en de geldigheid van de wijk-werkcheques wordt verlengd.	Ingevoerd	D.621	0,9
Beschutte werkplaatsen en lokale diensteneconomie-initiatieven		Ingevoerd	D.3	1,4
Subsidie Digital for Youth	Subsidie om laptops ter beschikking te stellen van kansarme gezinnen voor de periode van 1 april 2020 tot 31 mei 2020	Ingevoerd	D.3	1,0
Opslag van gevaarlijk medisch afval		In voorbereiding	P.2	0,4
Optimalisering van lokale cybersecurity		In voorbereiding	P.2	2,2
Versnelde investeringen in digitale werkruimte en basisinfrastructuur		In voorbereiding	P.2	11,2
Investeringen in ICT-onderwijs		In voorbereiding	P.2	4,8
Investeringen in HR en organisatieontwikkeling		In voorbereiding	P.2	2,3
Investeringen ter versterking van e-learning in Vlaanderen		In voorbereiding	P.2	7,0
Maatregelen binnen het domein Inburgering (tolken)		In voorbereiding	P.2	0,2
Uitstel van betaling van de onroerende voorheffing (bedrijven)	Uitstel van betaling van de onroerende voorheffing met 2 maanden voor rechtspersonen ter ondersteuning van de liquiditeitspositie van ondernemingen	Ingevoerd		*1 billion EUR delayed tax receipts
Uitstel van betaling van de verkeersbelasting (bedrijven)	Uitstel van betaling van de verkeersbelasting met 4 maanden voor rechtspersonen ter ondersteuning van de liquiditeitspositie van ondernemingen (in het bijzonder vervoers-, bus-, autoleasebedrijven)	Ingevoerd		*200 million EUR delayed tax receipts
Uitstel van betaling van erfbelasting en registratiebelasting (gezinnen)	Uitstel van betaling van erfbelasting en registratiebelasting met 2 maanden voor natuurlijke personen om alle formaliteiten te kunnen vervullen	Ingevoerd
			Totaal	2.482,7
Latente verplichtingen				Maximum bedrag voorwaardelijke verplichtingen (in mio)
Crisiswaarborg PMV	Voor bedrijven en zelfstandigen die omwille van de coronacrisis een overbruggingskrediet nodig hebben en niet onder federale waarborgregeling vallen. Dit komt bovenop bestaande waarborgregeling tot 300 miljoen EUR per jaar voor investeringsleningen en werkingskapitaal tot 1,5 miljoen euro met 75% waarborging door Vlaamse overheid.	Ingevoerd		100,0
Verhoogde waarborgen Gigarant NV	In het kader van de tijdelijke versoepeling van de Europese staatssteunregels ingevolge de coronacrisis, zal Gigarant (Waarborgregeling boven € 1,5 miljoen) een aangepaste COVID-19-waarborg in de markt kunnen zetten, die meer flexibiliteit biedt. De waarborgcapaciteit van Gigarant wordt hiervoor opgetrokken van de huidige € 1,5 miljard naar € 3 miljard	Ingevoerd		1.500,0
			Totaal	1.600,0
Région wallonne
Fonds extraordinaire - Volet économie	Indemnisation forfaitaire de 5.000 € à divers secteurs d'activités économiques (NACE)	Validation par le Gouvernement (Arrêté du Gouvernement)	D.3	233,0
Constitution d'une réserve interdépartementale	Mesures de redéploiement à l’issue de la crise du coronavirus notamment orientées vers la relocalisation d’activités en Wallonie, l’économie circulaire, les circuits courts et des premières concrétisations du Plan de transition	Validation du principe par le Gouvernement (pas encore de mise en œuvre)		100,0
Fonds extraordinaire - Volet emploi	Immunisation de la période de crise dans le calcul du subventionnement régional - mesure Titres Services (et CISP)	Validation par le Gouvernement (arrêtés ministériels)	D.3	26,2
Fonds extraordinaire - Volet emploi bis	compensation forfaitaires strucutures insertion professionnelle (5,000 €)	Validation par le Gouvernement (arrêtés ministériels)	D.3	0,5
Fonds extraordinaire - Volet Santé	compensations forfaitaires de 5,000 € aux structures du secteur santé	Validation par le Gouvernement (arrêtés ministériels)	D.3	83,3
Volet Action sociale	Achat de matériel de protection ou de nourriture, engagement de personnel temporaire et additionnel pour les Relais sociaux, Maisons d’accueil, Maisons de vie communautaire, abris de nui, structures d’hébergement liées à la mission confiée aux Gouverneurs.	Validation par le Gouvernement (arrêtés ministériels)	P.2	1,2
Fonds extratordinaire volet action sociale, santé et emploi	Réserve stratégique au sein du PWT	Validation par le Gouvernement		3,9
Constitution d'un stock de masques AVIQ	Stock de masques AVIQ (SAFA, …) - 1.200.000 masques+ 380.000 masques réserve	Validation par le Gouvernement	P.2	2,7
Achat de masques	AVIQ via SRIW 3.700.000 masques chirurgicaux et 750.000 masques de type FFP2	Validation par le Gouvernement	P.2	3,6
	Masques fonds propres SRIW	Validation par le Gouvernement	P.2	0,4
Commande de 5.000.000 de masques (réserve stratégique)	Constitution d'une réserve stratégique	Validation par le Gouvernement	P.2	0,6
Achat de masques complémentaires	16.171.338 millions de masques chirurgicaux et 3.274.368 masques FFP2	Validation par le Gouvernement	P.2	18,7
Impact fonction publique	Extention télétravail	Validation par le Gouvernement	P.2	0,3
Arrêté du Gouvernement wallon de pouvoirs spéciaux n° 10 relatif à la suspension temporaire de certaines dispositions fiscales.	Suspension taxe AAD	Validation par le Gouvernement	D.2	4,8
Fonds extraordinaire - Volet Pouvoir locaux	compensation de la modération fiscale communale	Validation par le Gouvernement	D.73	4,0
Outils économiques et financiers SOWALFIN - GELIGAR	Mesures de soutien des entreprises impactées par la crise du COVID-19 (garantie SOWALFIN et GELIGAR)	Validation par le Gouvernement	D.3	36,2
S.A. SOCAMUT – groupe SOWALFIN.	Assurer le soutien de la trésorerie des petites entreprises et des indépendants préjudiciées économiquement par la crise du COVID-19 au travers d’une solution de financement conjointe à des crédits bancaires.	Validation par le Gouvernement		13,6
Achat complémentaire de masques chirurgicaux, masques FFP2 et autre matériel pour les secteurs régionaux (social – santé).	Masques fonds propres SRIW + matériel et tabliers	Validation par le Gouvernement	P.2	42,8
Secteur de l'eau	Dotation exceptionnelle au Fonds Social de l’eau : 500.000 EUR Contribution de la Région wallonne à l’indemnité forfaitaire unique pour les abonnés domestiques : 10.000.000 EUR (40 EUR par compteur d’eau)	en cours de validation	D.73	10,5
Refinancement exceptionnel du Fonds spécial de l’aide sociale à concurrence de cinq millions d’euros	Refinancement des CPAS afin de faire face à la crise	Validation par le Gouvernement	D.73	5,0
Octroi d'une aide pour les ménages ayant un compteur à busget	aide ponctuelle de 100€ pour les ménages équipés d’un compteur à budget en électricité et de 75€ pour les ménages équipés d’un compteur à budget en gaz	Validation par le Gouvernement	D.75	9,4
COVID 19 – Besoins additionnels Secteur Santé – Handicap – Action sociale – Emploi-Economie sociale	Mesures complémentaires (subventios) dans le secteur de l’hébergement et hébergement d’urgence (MR-MRS-handicap-santé mentale-action sociale-précarité) Mesures complémentaires (subventions) dans le secteur des personnes en situation de handicap, santé mentale, Services d’Aides aux Familles et aux aînés, aide alimentaire, économie sociale, de l’autocréation d’emploi et de l’emploi	Validation par le Gouvernement	D.3	37,2
indemnités entreprises et commerce complémentaire	Indemnisation forfaitaire dcomplémentaire à divers secteurs d'activités économiques (NACE)	en cours de validation	D.3	287,4
Libération de moyens budgétaires pour des projets de recherche en lien avec le COVID-19 portés par des entreprises	20 Mio€ en subvention et 5 Mio€ en avance récupérable sur le budget à dégager pour financer des projets de recherche portés par des entreprises en lien avec le COVID-19	en cours de validation	D.3	25,0
Mise en place d’un prêt à taux zéro pour le paiement du loyer via la SWCS	Mise en place d’un prêt à taux zéro pour le paiement du loyer via la SWCS + garantie mais comprise dans la garantie actuelle	Validation par le Gouvernement	D.3	4,2
			Total	954,5
Passifs implicites				Montant maximum des engagements conditionnels (En Mio)
Garantie SOWALFIN-SOFINEX PME	Augmentation des intervention en garantie	Approuvé Gouvernement		60,0
SOCAMUT	Solution de financement conjointe aux crédits bancaires afin de renforcer la trésorerie des micro/petites entreprises et indépendants impactés par la crise et leur permettre de relancer leurs activités au sortir de la crise : - Prêt subordonné SOCAMUT de max. EUR 25.000 EUR (et max. 50% du crédit bancaire conjoint), après une franchise en capital étendue à 12 mois max.** - Conjointement à un nouv…	Approuvé Gouvernement		7,9
GELIGAR	Extension des garanties octroyées par GELIGAR : ▪ Octroi après examen d’une garantie supplétive de 50% sur les lignes court terme existantes octroyées par les banques sans garantie initiale de la Région ; ▪ Octroi automatique d’une garantie de 75% sur les accroissements de lignes court terme (y compris moratoire accordé sur crédits à moyen terme) accordées aux entreprises pour les aider à passer …	Approuvé Gouvernement		200,0
SWCS	Garantie prêt taux 0	Approuvé Gouvernement		50,0
			Totaal	317,9
Région de Bruxelles-Capitale
Dépenses (décidées jusqu’au 22/04/2020)
Accompagnement pour entreprises en difficulté	La capacité d'accueil du Centre pour entreprises en difficulté (CED/BECI) a été augmentée pour lui permettre de traiter de nouvelles demandes en collaboration avec hub.brussels.	Adopté	D7p	0,2
Liquidation accélérée des aides à l’expansion économique	Afin de soutenir la liquidité des entreprises dans certains secteurs gravement touchés (horeca, commerce de détail, événements, tourisme, loisirs), la liquidation des dossiers d'investissement est prévue en une seule tranche plutôt qu’en plusieurs. Les tranches prévues pour 2021 et 2022 seront donc déjà liquidées en 2020.	Adopté	D9p	2,0
Prêts de Finance&Invest.brussels	Pour les prêts existants, il est proposé d’octroyer aux clients un moratoire de 6 à 12 mois sur le remboursement du capital. Pour les nouvelles demandes, Finance&Invest soutiendra les entreprises à mettre en place une mesure contra-cyclique en octroyant également un moratoire sur le remboursement en capital pour les nouveaux prêts.	Adopté	_	-
Garantie régionale (Fonds Bruxellois de Garantie) aux crédits bancaires de trésorerie	Max. 20 mio de garanties supplémentaires. Le montant inscrit dans le budget est censé couvrir la casse potentielle.	Adopté	D9p	5,2
Mission déléguée à la S.A. Société Régionale d’Investissement de Bruxelles (SRIB)	Octroi de prêts à faible taux d'intérêt aux principaux fournisseurs du secteur de l'horeca et des établissements de restauration employant plus de 50 personnes. Renforcement des fonds propres des entreprises emblématiques de Bruxelles.	Adopté	D9p	20,0
Mesures de soutien des entreprises titres-services et de leurs travailleurs suite aux mesures d’urgence pour limiter la propagation du coronavirus COVID-19		Adopté	D3p	1,0
Prime unique	Le versement d’une prime unique forfaitaire est destinée à aider les établissements bruxellois qui doivent faire face à une perte conséquente de leur chiffre d’affaire suite aux circonstances exceptionnelles décidées le 18 mars 2020 dans le cadre de la pandémie du COVID-19 telles qu’arrêtées par le Gouvernement fédéral, sur base d'une liste de codes NACE. Montant: 4.000 € pour les établissements …	Adopté	D3p	106,9
Prime de compensation unique pour les entreprises de 0 à 5 salariés à temps plein qui connaissent une baisse d'activité considérable.	Prime unique de 2000 euros	Adopté	D3p	102,0
Aides aux entreprises actives dans l'agriculture urbaine professionnelle durable	Subvention unique de 3000 euros	Adopté	D3p	0,2
Indemnisation des exploitants de services de transport particulier rémunéré	Prime unique de 3000 euros.	Adopté	D3p	4,8
Parking.brussels	Il a été décidé de ne pas recourir au régime de chômage temporaire pour les gardiens de parking (agents contractuels) de l'Agence régionale bruxelloise du stationnement pendant la période de la suspension actuelle des contrôles du paiement du stationnement routier réglementé dans le cadre de la crise sanitaire COVID-19. Ces coûts sont estimés à 514.142,98€ pour la période du 18 mars au 19 avril 2…	Adopté	D7p	0,8
Accessibilité des aides économiques aux entreprises sociales d’insertion selon leur domaine d’activités	Les aides économiques et mesures de soutien sectorielles seront accessibles aux entreprises sociales d’insertion actives dans le domaine d’activités concerné. Le calcul de leur financement 2020 sera donc adapté et calculé sur les deux derniers trimestres pour ne pas pénaliser les structures.	Adopté	D7p	0,4
Accueil urgent de 100 transmigrants sans abri séjournant dans le parc Maximilien		Adopté	D7p	1,4
Dotation à la CCC	Mesures diverses - voir budget CCC	Adopté	D7p	16,0
Dotation à la VGC	Mesures diverses - voir budget VGC	Adopté	D7p	2,7
Dotation à la COCOF	Mesures diverses - voir budget COCOF	Adopté	D7p	11,0
Recettes (décidées jusqu’au 22/04/2020)
Exonération du paiement de la taxe régionale sur les établissements d’hébergement touristiques (city tax)		Adopté	D5	13,4
Exonération de la taxe régionale sur l'exploitation des taxis ou voitures avec chauffeur		Adopté	D5	1,5
			Total	289,41
Passifs implicites				Montant maximum des engagements conditionnels (En Mio)
Garantie régionale (Fonds Bruxellois de Garantie) aux crédits bancaires de trésorerie		Adopté		20,0
			Total	20,0
Communauté française
Fonds d'urgence et de soutien aux secteurs pour faire face au covid-19	Enveloppe de 50 millions destinée aux différents secteurs de la FWB, sur base de décisions d'affectation ultérieures prises par le Gouvernement. A ce stade, 30 millions ont déjà été affectés.	Le Fonds a été créé après adoption en dernière lecture d'un arrêté de pouvoirs spéciaux.		50,0
			Total	50,0
Commission communautaire commune (COCOM)
Action sociale/sans abrisme/migrants - Sans-abrisme: Renforcement	Renforcement matériel, renforcement maison d'accueil	adopté	D.3	0,9
	Renforcement accueil secteur public	adopté	D.73	0,2
Action sociale/sans abrisme/migrants - Sans-abrisme: Création	Création dispositifs de crise pour personnes sans-abri diagnostiquées co-vid	adopté	D.3	1,2
Action sociale/sans abrisme/migrants - Sans-abrisme: aides diverses	Service mobile d'intervention, accompagenement psychosocial, coordination, accueil de nuit…	adopté	D.73	1,2
	Service mobile d'intervention, accompagnement psychosocial, coordination…	adopté	D.3	1,5
Action sociale/sans abrisme/migrants - accueil covid	Accueil covid	adopté	P.2	0,9
Action sociale/sans abrisme/migrants - Migrants	Coordination aide alimentaire, augmentation capacité d'accueil	adopté	D.3	1,1
Santé mentale	Initiatives privée	adopté	D.3	0,0
Santé mentale	Initiatives publiques	adopté	D.73	0,0
MR-MRS	Mesures globales (250/lit), maisons de repos intermédiaires	adopté	D.75	4,6
Services à domicile	services d'aide à domicile, gardes à domicile	adopté		0,8
CRF	Centres de rééducation fonctionnelle	adopté	D.75	2,7
Santé mentale - autres	Maisons de soins psychiatriques, secteur d'accueil et d'hébergement (diminution des recettes), habitat accompagné (matériel), IHP	adopté	D.75	0,8
Soins palliatifs	Soins palliatifs demandes	adopté	P.2	0,0
Planning familiaux	Demandes	adopté		0,1
Renforcement Equipe-communication	Campagne de communication FAMGM, consultant, infirmier chef	programmé		0,2
Engagement 200 ETP	Infirmiers + assitants administratifs (contrat de service)	programmé		6,0
Soutient médécins ligne 112	Soutien de 11 médécins de la ligne 112	programmé		0,2
			Total	22,3
Commission communautaire française (COCOF)
Enseignement	Lutte contre la fracture numérique des jeunes bruxellois. Raccrochage scolaire.	Programmé	D.3	0,3
Handicap	Centres d’hébergement et services d’accompagnement	Programmé	D.73	2,3
Sport et cohésion sociale	Soutien aux clubs et asbl sportifs disposant d’un bail commercial et renforcement de l’offre en cohésion sociale auprès des publics fragilisés par la crise	Programmé	D.3	0,8
Social	Renforcement services médiations de dettes	Programmé	D.73	0,4
Santé	Renforcer les dispositifs psy pour jeunes adutles et étudiants en souffrance	Programmé	D.73	0,8
Social	CASG : renforcement des équipes pour absorber l’augmentation des demandes	Programmé	D.73	0,6
Culture	Soutien au secteur	Programmé	D.3	0,6
Insertion socioprofesionnelle	Reprise des formations	Programmé	P.2	0,2
Action sociale et famille	Première vague d’aide d’urgene	Adopté	P.2	1,7
Santé et promotion santé	Santé mentale, toxicomanie, soins palliatifs, …	Adopté	P.2	1,5
Handicap	Première vague d’aide d’urgene	Adopté	P.2	5,4
Culture	Première vague d’aide d’urgene	Adopté	P.2	0,7
Cohésion sociale	Première vague d’aide d’urgene	Adopté	P.2	0,3
Insertion socioprofesionnelle	Première vague d’aide d’urgene	Adopté	P.2	0,2
			Total	15,5
Communauté germanophone
Remarque: Nous avons déjà pris en compte en 2020 l'effet d'une dégradation du PIB de 8%, bien qu'on sait, que cette "mesure" n'a qu'un effet cash en 2021.
Dépenses courantes	Masques et autre matériel médical, campagnes de communication, matériel informatique	Adopté/Encours	P.2	3,0	0,0
Dépenses en infrastructure	Augmentation substantielle des crédits dans le domaine des infrastructures dans un but de relance de l'économie locale	En préparation	D.99	9,8	13,0
Soutien aux communes et CPAS	Augmentation des dotations à concurrence de 5 %	En préparation	D.73	1,2	1,5
Soutien en matière d'emploi	Diverses mesures dans la promotion d'emploi (AKTIF)	En préparation		0,5	0,0
Soutien personnel soignant	Avancement de l'augmentation des barèmes initialement prévue pour 2021-2024 vers 2020-2022	En préparation	D.1p	0,5	1,4
Soutien garderie	Revenu de remplacement pour le personnel de garderie	En préparation	D.62	1,0	0,5
			Total	16,0	16,4

## Sheet: BG
Amount: 1.6 bln BGN (0.1 bln revenues; 1.5 bln spending)
Source: Stability Programme 2020, Table 2
Table 2. Discretionary measures adopted/announced in response to the spread of COVID-19, 2020
Measure Title	Description	ESA code (revenue/expenditure component)	Origin of funds	Acceptance status/Regulatory basis	Budgetary impact – annual, BGN million	Budgetary impact, % of GDP – change from previous year
I. MEASURES TO OVERCOME THE SPREAD AND TO TREAT COVID-19
Urgent expenditure on prevention of the spread of COVID-19	Provide the necessary financial resources to carry out the assigned functions and responsibilities, with priority being given to the “front-line” workers in the fight against the spread of the virus – health workers in the internal order and security and defence sector.	D.1/P.2/P.51,exp enditure	At the expense of restructuring the State budget expenditure	LMASE, announced by Decision of the National Assembly of 13 March 2020.	500	0.0043
Of which: Overtime by Police and Fire Safety and Population Protection Authorities	Increase in the personnel/overtime expenditure	D.1, expenditure		art. 8, para. 2 of the LMASE, announced by a Decision of the National Assembly of 13 March 2020.	161.37	0.0014
Involvement of armed forces personnel in the implementation of the anti-pandemic measures	Increase in the subsistence/secondment expenditure	D.1/P.2, expenditure		art. 9 and 11 of LMASE, announced by a Decision of the National Assembly of 13 March 2020.	168.1	0.0014
Personnel from RHI and RHIF seconded for the temporary implementation of state health control activities	Increase in the personnel and subsistence/secondment expenditures	D.1, expenditure		art. 18 and 19 of LMASE, announced by a Decision of the National Assembly of 13 March 2020.	0.5	0
Measures to control the compliance with the mandatory isolation of patients, vectors, contact persons and persons who have entered the territory from other countries	Increase in personnel expenditure and subsistence	D.1/P.2, expenditure		§ 22 of the LMASE on the Health Act	11.5	0.0001
Following a report by the State Agency “Reserve and Wartime Stocks” and an assessment by the Council of Ministers to provideadditional reserves of commodities and essential products	Increase in the resources to supplement the state reserve	P.2, expenditure		art. 17 of LMASE, announced by a Decision of the National Assembly of 13 March 2020.	4	0
Expansion of the opportunities for cash assistance, including for unemployment, Recalculation of pensions	Increase in the resources for assistance and pensions under the budget of the SSS	D.62, expenditure		§ 5, item 2 of LMASE, announced by a Decision of the National Assembly of 13 March 2020; § 7 of LMASE, announced by a Decision of the National Assembly of 13 March 2020.	36.9	0.0003
Free provision of food and sanitary products for the disadvantaged persons	Providing a warm lunch for the low-income earners and the elderly in up to 172 municipalities for emergency social support for the period from March 2020 to April 2020 for up to 44 thousand people from the most vulnerable social groups. Social support – purchase and delivery of hand sanitizers to up to 7,000 persons over the age of 65 unable to serve themselves.	D.62, expenditure		Within the MLSP budget	5.2	0
Extension of the period of validity of the expert decisions of the TEMC and NEMC, which expire during the emergency	The Expert decisions of TEMC and NEMC for the determination of permanently reduced capacity of work/type and degree of disability, in which invalidity expires during the period of validity of this law, shall continue until the State of Emergency is lifted and two months after its cancellation	D.62, expenditure		§ 20 of LMASE, announced by a Decision of the National Assembly of 13 March 2020.	6	0.0001
Other costs related to measures under the LMASE		D.1/P.2/P.51g, expenditure			106.43	0.0009
Prophylactic and anti-epidemiological measures	Additional funds transferred to the budget of the Ministry of Health for the municipalities: Expenditure for materials – purchase of disinfectants, masks, gloves, thermometers, barriers for payment of taxes and fees and submission of service applications; Expenditure for external services – for disinfection of bins; Expenditure for disinfection of social homes – for elderly people.	P.2, expenditure		CMD № 40 of 2020	7	0.0001
Purchase of thermal cameras and sanitary equipment for border crossing points	Purchase and installation of thermal cameras and air and surfaces disinfection systems at all border crossing points – land and airport	P.51g, expenditure		Restructuring within the MH budget	7.6	0.0001
Distance learning of pupils as well as support for personal development through the means of information and communication technologies. – National ICT Programme under the MES's budget	Providing technical tools to pedagogical specialists and new Wi-Fi areas	P.2/P.51g, expenditure		Art. 20. (1) of the LMASE	2.2	0
II. BUSINESS AND EMPLOYMENT MEASURES
Capital increase of the Bulgarian Development Bank	Increasing the capital of the Bulgarian Development Bank (BDB) by BGN 700 million, creating an additional possibility for issuing guarantees under loan agreements – BGN 500 million for guarantees to the other commercial banks in their provision of loans to support businesses experiencing liquidity and lending difficulties and BGN 200 million as a guarantee to commercial banks for granting consume…	F.5, financing	Additional Funding	Council of Ministers Decision 215/27.03.2020 on increasing the state's shareholding in the capital of the Bulgarian Development Bank	700	0.006
Of which Interest-free loans to help people deprived of the opportunity to work due to COVID-19	Purpose: Support to pandemic-affected natural persons who are: - Employed on unpaid leave - Self-insured persons who have ceased their activity and have at least a 20% drop in income. - No fees, no commissions, no loan penalties. Loans up to BGN 4,500 – Interest-free, with a grace period of 24 months and a repayment period of up to 5 years. Possibility to apply to 12 commercial banks.	F.5, financing		Council of Ministers Decision 257/14.04.2020	200	0.0017
Unsecured loans to SMEs to provide liquidity	loans to SMEs provided by commercial banks to provide liquidity to address the negative effects of COVID-19. Operated by the Bulgarian Development Bank through the commercial banks. - Maximum amount: up to BGN 300,000 - Grace period (principal and interest): up to 36 months - Without collateral - Eligible all sectors and covers the entire territory of Bulgaria - Deadline for application: until 23…	F.5, financing			500	0.0043
Supporting the economy and preserving jobs in the country – the so-called "60/40" measure	The State of the payment will cover 60 per cent of individual insurance income for January and the related social security contributions due by the employer for undertakings whose business has suffered the most from the emergency measures put in place to control the spread of the coronavirus infection.	D.62, expenditure	Additional expenditure	Adopted, ASA of the LMASE, announced by a Decision of the National Assembly of March 13, 2020.	1000	0.0085
Reduction of rental contributions or exempt from payment in whole or in part	Until the lifting of the State of Emergency by a Decision of the Council of Ministers, ministers, governors and managers of other agencies that have rented out stateowned properties, or municipal councils that have rented out municipal property, have the possibility to adopt decisions, respectively, order the reduction of rental contributions or exemption from payment in whole or in part the natu…	P.131, revenue		ASA of the LMASE announced by a Decision of the National Assembly of March 13, 2020	-30	-0.0003
Measures imposed on physical constraints and measures leading to the limitation or suspension of the use of the services during the period of the State of Emergency	Reduction of revenues from tourism tax, real estate tax, market usage charges, technical services and kindergartens	D2, revenue		Order of the Minister of Health on the measures imposed for on physical constraints and measures leading to the limitation or suspension of the use of the services during the period of the State of Emergency	-70	-0.0006

## Sheet: CY
Amount: 4.4% of GDP
Source: Stability Programme 2020, Table V
Table V: Discretionary measures adopted/announced in response to COVID-19 outbreak
List of measures	Description	ESA Code	Adoption Status	Budgetary impact (% of GDP - change from previous year)
					2020	2021
Special absence leave	Subsidised leave to parents when schools, private or public, nurseries, childcare or other educational institutions suspend their operations. Estimates is based under the assumption of 50.000 recipients for as long as schools stay closed.		Adopted		-0.3	0.3
Operation suspension scheme	Provision of income support to affected workers, aiming at avoiding layoffs by providing a subsidy equivalent to 70% of the employees’ salary, for businesses that either fully or partly suspend their operations and experience a turnover decrease of more than 25%. The scheme is expected to an estimated 220,000 employees for three continuous months.	D.75	Adopted		-2.7	2.7
Small business support scheme	Support to businesses that employ up to 5 people, provided they keep their employees and experience turnover decrease by more than 25%. The scheme provides for a subsidy of 70% of employees’ salary with a duration of three continuous months.	D.75	Adopted		-0.3	0.3
Sickness allowance	Support to employees that will need to be absent from their jobs, either due to health issues (vulnerable groups), or if they are over the age of 65, as per the decree of the Ministry of Health. The provision is based on an estimated number of 20,000 eligible employees.	D.75	Adopted		-0.2	0.2
Strengthening of the public health sector	This measure aims to strengthen health services by supporting spending and investment in employment of additional medical staff, enhancing equipment and infrastructure, enhancing ambulance services, enhancing the centre of testing (Institute of Neurology and Genetics) and helpdesk services.	P.2	Adopted		-0.5	0.5
National Health System (NHS) increased contributions suspension	This measure provides for the suspension of the increase in NHS contributions of all employers, employees/pensioners and the state. The increase of contributions took place 1st March 2020 as per the related to the National Health System Law. The measure provides for the suspension of contributions increase for three continuous months (April-June 2020) in order to support the disposable income of …	D.6 rev	Adopted		0.3	-0.3
Overseas student allowance	A €750 allowance is provided to cover the costs of students attending university overseas so they do not return to Cyprus during Easter holidays.	D.75	Adopted		-0.1	0.1
Tourism support	Additional budget for the implementation of actions to support during the 3rd quarter of 2020, in cooperation with Airlines and Travel Organizers, as well as actions to enhance initiatives to attract tourists during the period October 2020 - March 2021.	D.75	Adopted		-0.1	0.1
Repatriation scheme	Plan of facilitating the planning and organisation of the ongoing gradual repatriation of Cypriots. As the entering of the territory of the Republic of Cyprus requires the mandatory isolation (quarantine) at premises indicated by the State for a period of 14 days from arrival (except persons who had traveled abroad for medical reasons), the cost mainly includes the accommodation of the repatriate…				-0.03	0.03
Other support measures	Support measures for the agriculture and fishing sectors, the mass media and animal welfare		Adopted		-0.01	0.01
				Total	-4.4	4.4

## Sheet: CZ
Amount: 219.9 bln CZK (98.4 bln revenues; 121.5 bln spending)
Source: Convergence Programme 2020, Table 3.2.2
Table 3.2.2: Impact of Anti-Crisis Measures on Public Budgets (In CZK billion)
	2020	Note
Personal income tax	-34.8
One-off support for self-empoyed in the amount of CZK 500 per day - compensatory bonus I	-17.5	12.3.-13.4.2020
Extension of support for self-empoyed in the amount of CZK 500 per day - compensatory bonus II	-13.6	1.5.-8.6.2020
Remission of June personal income tax advance	-3.7
Corporate income tax	-39
Remission of June corporate income tax advance	-39
Social and health insurance	-15.1
Remission of social insurance advances for self-employed persons	-15.1	March to August 2020
Health insurance	-8
Remission of social and health insurance advances for self-employed persons up to the amount calculated from the minimum assessment base	-8	March to August 2020
Other	-1.5
Lower dividends from the Prague Airport	-1.5
Revenue measures	-98.4
in % of GDP	-1.8
Health	-40.3
Debt relief of hospitals	-6.6
Increasing in payments for state-insured persons (by CZK 500 per month since 1 June)	-21.1
Increase of funds for salaries of regional hygienic stations and the Ministry of Health	-0.2
Purchase of protective equipment and medical supplies	-12
"Czech Rise Up" programme to finance new technological solutions combating COVID-19	-0.1
"Covid Technology" programme - support of medical devices' producers	-0.3
Social transfers	-11.3
Extension of the care allowance length and increase of the child age ceiling up to 13 years	-8.2	impact for 3 months
Increase of the care allowance from 60% to 80% of the daily assessment basis	-2.8	impact for 3 months
Care Allowance for Self-Employed (CZK 424/day, up to CZK 13 144 per month)	-0.3	according to allocation
Direct support to companies	-56.1
Wage cost compensation ("Antivirus" programme)	-54.5	impact for 2.5 months
"COVID" loan programme for operational financing of tradesmen and SMEs	-0.6
"COVID II" Guarantee programme - paying interest on the loan	-	not quantifiable
Strengthening the Support and Guarantee Agricultural and Forestry Fund for loan assistance	-1	to agriculture
Other	-13.8
Transport disinfection	-0.1
Implementation of State Fund for Transport Infrastructure projects beyond the budget	-6.5
Contribution to contributory organizations under the auspices of the Ministry of Culture	-0.3
Strengthening resources to mitigate the impact on the culture sector	-1.1
Strengthening resources for the Rural Development Programme for food sovereignty	-3.3
Strengthening resources for minimisation of impact in forestry and agriculture	-1.2	against bark beetles
Repatriation of Czech citizens from abroad	-0.1
Temporary reintroduction of protection of the internal borders of the Czech Republic	0
Increase of funds for salaries of the Police, Firemen and Taxmen	-1.2
Expenditure measures	-121.5
in % of GDP	-2.2
Overall impact on balance	-219.9
in % of GDP	-4
Source: Explanatory memoranda on the draft measures. MF CR calculations and forecast.

## Sheet: DE
Amount: 253.3 bln euro
Source: Stability Programme 2020, Table 1
Table 1: Discretionary measures in response to the COVID-19 pandemic
Measure	Volume in €bn	ESA code	Status	Effect on general government finances (in % of GDP)
				Fiscal balance	Debt ratio
Federal budget	155.8			-4.6	4.7
Additional expenditure based on supplementary budget, of which:	122.3		Entered into force with retroactive effect from 1 January	-3.6	3.7
Immediate assistance for small companies and self-employed individuals	50	D.39		-1.5	1.5
Other assistance	55	D.39/ D.7		-1.7	1.7
Unemployment benefit II
(basic income support), housing and heating costs	7.5	D.62		-0.2	0.2
Indemnifications arising from domestic guarantees	1.6	D.9		0	0
Indemnifications arising from foreign guarantees	4.3	F.4		-	0.1
Other	3.9	P.2, P.5, D.62, D.7		-0.1	0.1
Tax measures and other reductions in tax revenue	33.5	D.2, D.5	Entered into force on 19 March	-1	1
Economic Stabilisation Fund	200		Entered into force on 28 March	-	6
Acquisition of capital instruments and holdings	100	F.3, F.5		-	3
Refinancing of KfW programmes	100	F.4		-	3
Länder	65.2			-1.6	2
Budgetary measures, immediate assistance, liquidity support, holdings, loans, of which:	31.1			-0.6	0.9
Ongoing grants and subsidies	18	D.7	n. a.	-0.5	0.5
Loans and holdings	12.7	F.4, F.5		-	0.4
Other	0.4	D.1, P.2, P.5, D.9		0	0
Tax measures and other reductions in tax revenue	34.1	D.2, D.5	Entered into force on 19 March	-1	1
Local authorities	17			-0.5	0.5
Housing and heating costs	2.1	D.62	Entered into force on 28 March	-0.1	0.1
Tax measures and other reductions in tax revenue	14.9	D.2, D.5	Entered into force on 19 March	-0.5	0.5
Social security	15.3			-0.5	-
Compensation for short-time work	4.1	D.62	Entered into force with retroactive effect from 1 March	-0.1	-
Reimbursement of social security contributions	6	D.39		-0.2	-
Additional expenditures for statutory health insurance and long-term care insurance	5.2	D.1, D.61, D.63, D.7, P.2	Entered into force on 28 March	-0.2	-
Total	453.3			-7.2	13.2

## Sheet: EL
Amount: 5.35% of GDP
Source: Stability Programme 2020, Table 4
Table 4: Discretionary Measures in Response to COVID – 19 Outbreak (% of GDP)
NO	MEASURE	ESA code	Adoption status	Budgetary impact 2020	Budgetary impact 2021	Budgetary impact 2021
					(cumulative)	(incremental)
1	Suspension of VAT payments for businesses, self-employed persons and sole proprietorships affected by the coronavirus crisis based on specific NACE codes.	D.2	Already adopted	-0,47	0,27	0,71
2	Suspension of tax obligation payments for businesses, self-employed persons and sole proprietorships affected by the coronavirus crisis based on specific NACE codes.	D.5	Already adopted	-0,21	0,12	0,33
3	Suspension of Social Security Contributions (SSC) payments for businesses, self-employed persons and sole proprietorships affected by the coronavirus crisis based on specific NACE codes.	D.61	Already adopted	-0,03	0,02	0,05
4	3-month extension of the deadline for the payment of scheduled installment, in the context of a debt settlement scheme.	D.61	Already adopted	-0,16	0,00	0,15
5	25% discount on tax and SSC installment schemes for April, in case they are paid on time, for employees of halted firms as well as for self-employed, freelancers and firms affected by the coronavirus crisis.	D.2, D.5, D.61	Already adopted	-0,04	0,00	0,04
6	25% of the VAT paid on time discounted from future tax obligations.	D.2	Already adopted	-0,02	0,00	0,02
7	Immediate repayment of all pending tax refund claims up to 30,000 euros that are under audit. The measure refers to tax refunds for CIT and VAT and has no fiscal impact.		Already adopted	0,00	0,00	0,00
8	Special allowance for self employed, freelancers and individual businesses affected by the coronavirus crisis based on specific NACE codes.	Other expenditure	Already adopted	-0,32	0,00	0,30
9	Special allowance for employees of firms affected by the coronavirus crisis, whose labour contract has been suspended based on specific NACE codes.	Other expenditure	Already adopted	-0,90	0,00	0,85
10	Special allowance for employers (with up to 20 employees) affected by the coronavirus crisis based on specific NACE codes.	Other expenditure	Already adopted	-0,04	0,00	0,04
11	Special allowance for six scientific sectors (economists/accountants, engineers, lawyers, doctors, teachers and researchers).	Other expenditure	Already adopted	-0,06	0,00	0,06
12	The SSC of employees of firms affected by the coronavirus crisis, whose labour contracts have been suspended are covered by the state.	D.61	Already adopted	-0,76	0,00	0,72
13	Business financing in the form of a refundable advance payment.	Other expenditure	Already adopted	-1,12	0,00	1,06
14	40% reduction in commercial rent, for March and April (May), paid by firms affected by the coronavirus crisis based on specific NACE codes	Other revenue	Already adopted	0,00	0,00	0,00
15	40% reduction in primary and student residence rent, for March and April (May), for employees of firms affected by the coronavirus crisis based on specific NACE codes	D.5	Already adopted	0,00	-0,02	-0,02
16	VAT reduction to 6%, from 24%, for sanitary products (masks, gloves etc). Fiscal cost is estimated to be negligible.		Already adopted	0,00	0,00	0,00
17	Suspension of performing loan repayments (for the principal amount) until September for firms affected by the coronavirus crisis.		Already adopted	0,00	0,00	0,00
18	Public servants working in hospitals, National Emergency Aid Centre, National Organisation of Public Health and Civil Protection receive an (extraordinary) Easter bonus.	D.1	Already adopted	-0,03	0,00	0,03
19	The part of the Easter bonus (for private sector employees) that corresponds to the time period of their labour contract suspension will be covered by the state budget.	Other expenditure	Already adopted	-0,10	0,00	0,10
20	Support of the primary sector of the economy with 150 million to the Ministry of Rural Development and Food.	D.9	Already adopted	-0,08	0,00	0,08
21	Introduction of special purpose leave only for workers with children attending to schools (while schools are closed), the cost of which will be shared between the state, the firm and the employee.	Other expenditure	Already adopted	-0,01	0,00	0,01
22	Each employee can be employed at least for 2 weeks per month. The measure covers at least 50% of all employees within a firm. Firings are prohibited for employers that will adopt this measure.		Already adopted	0,00	0,00	0,00
23	Extension of the regular unemployment benefit payment, as well as extension of the long-term unemployment benefit.	D.62	Already adopted	-0,13	0,00	0,12
24	Reduction of clawback to hospitals.	Other expenditure	Already adopted	-0,01	0,00	0,01
25	Compensation of passenger ships.	Other expenditure	Already adopted	-0,01	0,00	0,01
26	COVID Healthcare expenditures.	D.1 , P.2, Other expenditure	Already adopted	-0,15	0,00	0,14
27	COVID expenditures of other ministries.	P.2, Other expenditure	Already adopted	-0,05	0,00	0,05
28	The interest payment on performing loans of SMEs affected by the coronavirus crisis is paid by the state conditional to firms maintaining their job positions.	Other expenditure	Already adopted	-0,45	0,00	0,42
29	Delayed payment (by 75 days) of checks of the enterprises in the nace codes affected by the crisis.		Already adopted	0,00	0,00	0,00
30	Postponement of the recalculation of objective values.	D.2	Already adopted	-0,07	0,00	0,07
31	Abolishment of LG levy's for enterprises closed because of COVID on public order.	D.5	Already adopted	-0,06	0,00	0,06
32	Unemployment benefit (400 €) to 155.000 natural persons that became long-term unemployed since April 2019.	D.62	Already adopted	-0,04	0,00	0,03
33	Suspension of tax payment obligations for property owners that receive reduced rent.	D.2	Already adopted	-0,01	0,01	0,02
34	Ministry of Culture compensation for cultural projects in sectors hit by COVID.	Other expenditure	Already adopted	-0,01	0,00	0,01
	TOTAL			-5,35	0,41	5,46

## Sheet: DK
Amount: 4.9% of GDP
Source: Convergence Programme 2020, Table 3.3 in Appendix 3.1
Table 3.3 - Expenditure effects of discretionary initiatives
Initiative	Description	Expenditure/reve-nue category (EDP-category)	Status	Expenditure effect as per cent of GDP
				2020	2021
Wage compensation	Partly compensation to companies for employees’ salaries.	Subsidies (D.3)	The scheme applies from March 9 to July 8, 2020 and is administered by the Danish Business Authority. Opened for applications March 25, 2020.	-0.5	0
Compensation for fixed costs	Compensation to companies for documentable fixed costs including rent, interest expenditures and irrevocable contract-bound expenses etc.	Capital transfers (D.9)	The scheme applies from March 9 to July 8, 2020 and is administrated by the Danish Business Authority. Opened for applications April 8, 2020.	-2.9	0
Compensation for self-employed etc.	Partial compensation to small companies for turnover losses.	Capital transfers (D.9)	The scheme applies from March 9 to July 8, 2020 and is administrated by the Danish Business Authority. Opened for applications April 1, 2020.	-0.6	0
Compensation for freelancers etc.	Partial compensation to freelancers etc. for A- and B-income losses.	Capital transfers (D.9)	The scheme applies from March 9 to July 8, 2020 and is administered by the Danish Business Authority. Opens for applications beginning of May, 2020.	<0.0	0
A number of compensation/grant schemes to cultural life, civil society etc.	A number of compensation schemes that relates to cultural life, civil society etc. This includes compensation for national fundraisers, folk high schools, continuation schools, sports clubs, voluntary social CSO’s etc.	Other current transfers (D.7)	Varies.	<0.0	0
Compensation for organizers	Compensation to privately or publicly funded organizers for losses due to cancelled, postponed or substantially changed events.	Capital transfers (D.9)	The scheme applies from March 6 to August 31, 2020 and is administered respectively by the Danish Business Authority and the Danish Agency for Culture and Palaces. Opened for applications March 20, 2020.	-0.1	0
Abolition of the investment ceilings of municipalities and regions	The agreed upon construction ceilings of municipalities and regions are abolished in 2020, so municipalities and regions have the possibility to advance investments, which were planned to be carried out in the coming years anyway.	Gross fixed capital formation (P.51g)	The funding application is approved by the Finance Committee. The initiative applies throughout 2020.	-0.1	0
Suspension of seniority for unemployment benefits and sickness benefits, the 225-hour rule etc.	The count of seniority for unemployment benefits is paused, the sickness benefits period is extended, and G-days are suspended etc.	Social contributions and benefits (D.6)	The legislation is enacted by the Danish Parliament. The initiatives apply up to and including June 30, 2020.	<0.0	<0.0
Extension of reimbursement of sickness benefits to employers etc.	The employer-paid sickness benefit period is suspended.	Social contributions and benefits (D.6)	The legislation is enacted by the Danish Parliament. The initiative expires January 1, 2021.	-0.1	0
A number of initiatives such as extensions of payment deadlines etc., to strengthen cash-flow of companies.	Different initiatives, with no direct effects on the budget balance as they are mostly concerning shifts of liquidity etc., cf. elaborate descriptions in box 3.1.	-	Varies.	0	0
Losses related to guarantees etc., cf. table 3.4	Losses related to guarantees, where the expected loss is recorded upfront.	Capital transfers (D.9)	Varies, cf. table 3.4.	-0.5	0
Additional expenditures to operational tasks	Additional expenditures to public authorities and administration within healthcare, police etc.	Final consumption expenditure (P.3)	Additional operational expenditures are registered on an ongoing basis. There is currently registered additional expenditures of DKK 0.8 bn. in 2020	<0.0	0
A number of other smaller initiatives with expenditure effect	Including boost of the Innovation Fund’s Innobooster-scheme, export and investment package, art support, compensation schemes for media companies etc.	Other	Varies.	<0.0	<0.0
Total				-4.9	<0.0

## Sheet: EE
Amount: 0.71 bln euro
Source: Stability Programme 2020, Table 1
Table 1. 2020 Supplementary Budget revenue and expenditure measures for 2020–2021
	2020	2021
	EUR million	EUR million
Ministry of Finance / Estonian Tax and Customs Board	-168.2	216
Reduction of the interest rate on tax arrears rescheduling up to 100% instead of 50%	-141	215
Suspension of calculation of interest on tax debt for two months	-2	2
Reduction of tax interest from 0,06% to 0,03%	-5	0
The state pays the advance payment of social tax for self-employed persons for the first quarter of 2020	-3.3	3.3
Temporary cancellation of social tax minimum for employers for three months	-6	6
Reduction of fuel excise duties (diesel, liquid gas, natural gas, electricity)	-76.6	-57.9
Forest sales income tax credit	-0.5	-5.1
VAT reduced rate for digital publications	-0.8	-0.8
Temporary suspension of contributions to the second pillar pension funds	142	-21.5
Local government support measure	-75	75
Ministry of Education and Science	-19	19
Private schools, private interest education, private kindergartens, private childcare	-15	15
Construction of the third level biolab of the University of Tartu	-4	4
Ministry of Culture	-25	25
State support measure for culture and sports, including partial compensation of direct costs of canceled events	-25	25
Ministry of Economic Affairs and Communications/ Kredex and Enterprise Estonia (EAS)	-385.9	96.4
Support scheme for passenger ships	-3.7	-4
Exemption of waterway charges for ships entering the port for 1 year	-13.5	9
Reimbursement of 75% of all types of port dues for passenger ships by 2020	-20	20
Support purchases of shares in strategic companies or capital expansion of state-owned companies	-17	17
Demolition of abandoned houses	-5	5
Renovation support measure for apartment buildings and private houses via Kredex	-100	100
Reconstruction of local government and Road Administration roads	-20	0
Based on EAS activities, design a micro and small business measure through capital injections	-10	10
Based on EAS activities, support measure in the tourism sector (grant scheme)	-25	25
Last mile support for sparsely populated areas	-15	15
Loan guarantees for bank loans already issued in order to allow for repayment schedule adjustments (Kredex)	-103.5	69.5
Operating loan (Kredex)	-48.4	-28.2
Investment loan (Kredex)	-4.8	-2.9
Ministry of Social Affairs (Employment Insurance Fund/Health Insurance Fund)	-267.8	267.8
Unemployment Insurance Fund measure for labor market support within 2 months (wage support measure)	-250	250
State reimbursement of sick days for workers from the first to the third day of sickness insurance (currently without pay) from March to May 2020	-7.1	7.1
Additional funds for Social Insurance Board to provide care certificate for parents of children with special educational needs	-10	10
Automatic extension of ability to work and severity of disability assessment	-0.7	0.7
Ministry of Rural Affairs/ Rural Development Foundation (MES)	-47.5	35.5
Loan guarantees for bank loans already issued, increase of the guarantee reserve and reduction of guarantee fees (MES)	-17	15
Operating and investment loans for companies (MES)	-30	20
Arable land sale and lease-back transactions (finance lease) (MES)	0	0
Replacement service for farmers	-0.5	0.5
Ministry of the Interior	-2	2
Support measure for churches and congregations	-2	2
State Government	-230	230
COVID-19 reserve	-80	80
Increase of the government reserve	-150	150
Source: Ministry of Finance, Statistics Estonia.

## Sheet: ES
Amount: 34.523 bln euro (6.12 bln revenues; 28.403 bln spending)
Source: Stability Programme 2020, Tables 4.2.2.1 and 4.2.2.2
Cuadro 4.2.2.1. Medidas discrecionales de gasto del Estado adoptadas en 2020 en respuesta al brote de COVID-19
Tipo de Medida	Medida	Descripción	Cófigo ESA	Estado de tramitación	Impacto presupuestario 2020
Sanitarias	Refuerzo de la financiación del sistema sanitario y de la investigación	Medidas de refuerzo en el ámbito sanitario: Concesión de un crédito extraordinario en el Ministerio de Sanidad para atender gastos extraordinarios del Sistema Nacional de Salud.	D1, P2, D63, D62	Aprobada por Real Decreto-ley 7/2020	1.400.000.000
		Actualización de entregas a cuenta de las Comunidades Autónomas para reforzar la disponibilidad de recursos con los que hacer frente a las necesidades inmediatas de sus sistemas sanitarios	D1, P2, D63, D62	Aprobada por Real Decreto-ley 7/2020	2.867.080.000
		Medidas laborales excepcionales en el ámbito de las entidades públicas integrantes del Sistema Español de Ciencia, Tecnología e Innovación: podrán establecer jornadas laborales extraordinarias para sus trabajadores que se compensarán económicamente	D1	Aprobada por Real Decreto-ley 8/2020	770.000
		Créditos extraordinarios al Instituto de Salud Carlos III para subvenciones de concesión directa para proyectos y programas de investigación del coronavirus COVID-19	NP+D9E	Aprobada por Real Decreto-ley 8/2020	25.200.000
		Al Consejo Superior de Investigaciones Científicas (CSIC) para gastos de investigación del coronavirus COVID-19	P.51+P.52+P.53	Aprobada por Real Decreto-ley 8/2020	4.450.000
		Prorroga de los contratos de trabajo suscritos con cargo a financiación de convocatorias públicas de recursos humanos en el ámbito de la investigación y a la integración de personal contratado en el Sistema Nacional de Salud.	D1	Aprobada por Real Decreto-ley 11/2020	15.656.457
Laborales	Mejora de la protección de los trabajadores aislados y/o infectados	Los periodos de aislamiento o contagio de las personas trabajadoras como consecuencia del virus COVID-19 tendrán la consideración de situación asimilada a accidente de trabajo a efectos de la prestación económica por incapacidad temporal del sistema de Seguridad Social	D62	Aprobada por Real Decreto-ley 6/2020	1.354.910.000
	Mantenimiento del empleo	Medidas en relación de los expedientes de regulación de empleo temporal por causas productivas y de fuerza mayor como consecuencia directa de las circunstancias excepcionales provocadas por el COVID-19: tendrán derecho a percibir la prestación de desempleo aquellos trabajadores afectados por estos ERTES que no cumplan los requisitos para acceder a dicha prestación	D62	Aprobada por Real Decreto-ley 8/2020	17.840.000.000
		Tendrán derecho a ERTE de los trabajadores fijos discontinuos y por aquellos que realizan trabajos fijos y periódicos que se repiten en fechas ciertas, que no hayan podido reincorporarse a su actividad en las fechas previstas o se haya suspendido la actividad	D62	Aprobada por Real Decreto-ley 8/2020	54.000.000
	Protección de los trabajadores	Bonificación del 50% de las cuotas empresariales a la SS por contingencias comunes en los meses de febrero, marzo, abril, mayo y junio para apoyar la prolongación del periodo de actividad de las personas trabajadoras con contratos fijos discontinuos en los sectores de turismo, comercio y hostelería vinculados a la actividad turística por el tiempo necesario para cubrir el hecho causante del COVID…	D3	Aprobada por Real Decreto-ley 7/2020	45.000.000
		Se amplía el derecho al subsidio de desempleo para parados que no finalizaron periodo de prueba	D62	Aprobada por Real Decreto-ley 15/2020	42.000.000
		Prestación extraordinaria por cese de actividad para los afectados por declaración del estado de alarma para la gestión de la situación de crisis sanitaria ocasionada por el COVID-19	D62	Aprobada por Real Decreto-ley 8/2020, modificada por Real Decreto-ley 11/2020	3.766.760.000
		Subsidio extraordinario por falta de actividad para las personas integradas en el Sistema Especial de Empleados de Hogar del Régimen General de la Seguridad Social .	D62	Aprobada por Real Decreto-ley 11/2020	3.150.000
		Subsidio extraordinario por falta de actividad para las personas afectadas por un fin de contrato temporal de, al menos, dos meses de duración, con posterioridad a la entrada en vigor del Real Decreto 463/2020, de 14 de marzo, y no contaran con la cotización necesaria para acceder a otra prestación o subsidio si carecieran de rentas.	D62	Aprobada por Real Decreto-ley 11/2020	17.600.000
		Prórroga de los contratos universitarios cuya duración máxima esté prevista que finalice durante la vigencia del estado de alarma, de ayudantes, profesores ayudantes doctores, profesores asociados y profesores visitantes	D1	Aprobada por Real Decreto-ley 11/2020	3.407.153
		Prórroga de los contratos predoctorales para personal investigador en formación suscritos en el ámbito de la investigación	D1	Aprobada por Real Decreto-ley 15/2020	400.000
		Modificación de las condiciones de las ayudas otorgadas con cargo a convocatorias realizadas por el Ministerio de Universidades dirigidas a estudiantes universitarios, personal investigador, y/o profesores.	D1	Aprobada por Real Decreto-ley 15/2020	1.511.757
Sociales	Protección social para las familias	Derecho básico de alimentación de niños y niñas en situación de vulnerabilidad que se encuentran afectados por el cierre de centros educativos	D63	Aprobada por Real Decreto-ley 7/2020	25.000.000
		Fondo Social Extraordinario destinado exclusivamente a las consecuencias sociales del COVID-19. A tavés del Fondo se realizarán transferecias a las CCAA, Ceuta y Melilla	D62	Aprobada por Real Decreto-ley 8/2020	300.000.000
	Apoyo a hogares en situación de vulnerabilidad	Autorización para transferir anticipadamente a las CCAA y a Ceuta y Melilla el 100% de los fondos comprometidos para el año 2021 en los convenios suscritos para la ejecución del Plan Estatal de Vivienda 2018-2021, sin esperar a la adquisición del compromiso financiero por parte de aquéllas ni a cualquier otro requisito exigido en los convenios	NP+D9E	Aprobada por Real Decreto-ley 11/2020	346.637.200
		Aportación financiera estatal adicional al Plan Estatal de Vivienda 2018-2021. Aplicación presupuestaria 17.09.261N.753	NP+D9E	Aprobada por Real Decreto-ley 11/2020	100.000.000
		Nuevo programa de ayudas al alquiler para contribuir a minimizar el impacto económico y social del COVID-19 en los alquileres de vivienda habitual, que se configura dentro del Plan Estatal de Vivienda 2018-2021.	D63	Aprobada por Real Decreto-ley 11/2020	300.700.000
		Sustitución del programa de ayuda a las personas en situación de desahucio o lanzamiento de su vivienda habitual por el nuevo programa de ayuda a las víctimas de violencia de género, personas objeto de desahucio de su vivienda habitual, personas sin hogar y otras personas especialmente vulnerables.	D63	Aprobada por Real Decreto-ley 11/2020	50.000.000
		Campañas institucionales para prevenir la violencia de género durante el estado de alarma.	P2	Prevista la aprobación de la modificación presupuestaria	2.000.000
Económicas	Asegurar viabilidad empresas	Concesión de ayudas de ICEX a las empresas que fueran a participar en los eventos internacionales organizados a través de las entidades colaboradoras de ICEX y a las propias entidades colaboradoras. Y devolucion de las cuotas pagadas para la participación en las ferias, u otras actividades de promoción de comercio internacional, que hayan sido convocadas por la entidad, cuando estas sean cancelad…	D7	Aprobada por Real Decreto-ley 11/2020	12.400.000
		Flexibilización de los contratos de suministro de electricidad para autónomos y empresas: la rescisión y/o modificación de contratos sin penalización, ajuste de la potencia contratada sin coste alguno y se permite la vuelta sin coste ni penalización a las condiciones previas. Posibilidad de que suspendan el pago de sus facturas de electricidad durante el mismo periodo	D3	Aprobada por Real Decreto-ley 11/2020	46.300.000
		Flexibilidad de los contratos de gas par autónomos y empresas: ajustar la capacidad contratada de los puntos de suministro a sus necesidades reales, cambiar el escalón del peaje de acceso o, incluso suspender temporalmente el contrato de suministro.	D3	Aprobada por Real Decreto-ley 11/2020	11.547.560
		Aportación financiera a CERSA para que cree la línea de garantías COVID-19, para la cobertura extraordinaria del riesgo de crédito de operaciones de financiación para pymes afectadas en su actividad por el COVID-19.	NP+D9E	Aprobada por Real Decreto-ley 11/2020	60.000.000
	Medidas sectoriales	El MAPA financiará el coste adicional de los avales concedidos por la Sociedad Anónima Estatal de Caución Agraria (SAECA) derivado de la ampliación hasta en 1 año de los créditos financieros concedidos a titulares de explotaciones agrarias afectados por la sequía del año 2017, que éstos acuerden con las entidades.	D7	Aprobada por Real Decreto-ley 8/2020	2.500.000
		Ayuda para la compensación temporal de determinados gastos de cobertura poblacional obligatoria del servicio de televisión digital terrestre de ámbito estatal, derivados de mantener durante un plazo de 6 meses determinados porcentajes de cobertura poblacional obligatoria	D7	Aprobada por Real Decreto-ley 11/2020	15.000.000
		Planes de agilización de la justicia en el ámbito mercantil y contencioso, así como social, una vez haya cesada el estado de alarma.	D1, P2 y P.51+P.52+P.53	Aprobada por Real Decreto-ley 11/2020	40.000.000
TOTAL					28.403.280.127
Cuadro 4.2.2.2. Medidas discrecionales de ingreso del Estado adoptadas en 2020 en respuesta al brote de COVID-19
Tipo de Medida	Medida	Descripción	Cófigo ESA	Estado de tramitación	Impacto presupuestario 2020
Sanitarias	Refuerzo de la financiación del sistema sanitario y de la investigación	Tipo 0% temporal en el IVA para material sanitario adquirido por entidades públicas, sin ánimo de lucro y centros hospitalarios	D2	Aprobada por Real Decreto-ley 15/2020	-1.022.000.000
Laborales	Protección de los trabajadores	Prestación extraordinaria por cese de actividad para los afectados por declaración del estado de alarma para la gestión de la situación de crisis sanitaria ocasionada por el COVID-19	D61	Aprobada por Real Decreto-ley 8/2020, modificada por Real Decreto-ley 11/2020	-981.180.000
	Mantenimiento del empleo	Medidas extraordinarias en materia de cotización en relación con los procedimientos de suspensión de contratos y reducción de jornada por fuerza mayor relacionados con el Covid-19 (suspensión de la cotización).	D61	Aprobada por Real Decreto-ley 8/2020	-2.216.220.000
	Asegurar viabilidad empresas	Moratoria de las cotizaciones sociales a la SS de 6 meses, sin interés, a las empresas y los trabajadores por cuenta propia	D61	Aprobada por Real Decreto-ley 11/2020	-351.580.000
		Aplazamiento en el pago de deudas con la Seguridad Social para empresas y los trabajadores por cuenta propia.	D61	Aprobada por Real Decreto-ley 11/2020	-339.630.000
Económicas	Asegurar viabilidad empresas	Aplazamiento de deudas tributarias por un periodo de 6 meses. Se dejan de ingresar los intereses de demora	D4	Aprobada por Real Decreto-ley 7/2020	-8.900.000
		Suspensión durante un año del pago de intereses y amortizaciones correspondientes a diversos préstamos concedidos por la Secretaría de Estado de Turismo, en el marco del Programa Emprendetur	D4	Aprobada por Real Decreto-ley 11/2020	-742.000
		Aplazamiento de deudas derivadas de declaraciones aduanerass: Aplazamiento del ingreso de la deuda aduanera y tributaria correspondiente a las declaraciones aduaneras presentadas hasta el día 30 de mayo de 2020, siempre que el importe de la deuda a aplazar sea superior a 100 euros.	D4	Aprobada por Real Decreto-ley 11/2020	-2.700.000
		Impuesto sobre Sociedades: Opción extraordinaria por la modalidad de pagos fraccionados calculados a partir de la base imponible	D5	Aprobada por Real Decreto-ley 15/2020	-1.100.000.000
		IRPF: Limitación de los efectos temporales de la renuncia tácita al método de estimación objetiva en el ejercicio 2020	D5	Aprobada por Real Decreto-ley 15/2020
		No computo como días de ejercicio de la actividad los días del estado de alarma para el calculo de los pagos fraccionados en el método de estimación objetiva del IRPF y el ingreso a cuenta del régimen simplificado de IVA	D2, D5	Aprobada por Real Decreto-ley 15/2020	-30.000.000
		Modificación Ley IVA: Se reduce al 4% el tipo aplicable libros, periódicos y revistas digitales	D2	Aprobada por Real Decreto-ley 15/2020	-24.000.000
		Reducción del 19,11% de la cotización en situación de inactividad en el Sistema Especial para Trabajadores por Cuenta Ajena Agrarios que hubiesen realizado un máximo de 55 jornadas reales cotizadas en 2019	D61	Aprobada por Real Decreto-ley 15/2020	-43.000.000
TOTAL					-6.119.952.000

[truncated: 18 more sheets: FI, FR, HR, HU, IE, IT, LV, LT, LU, MT, NL, PL, PT, RO, SE, SK, SI, EU]
